# Supplementary material for: Luteolin Mitigates Photoaging Caused by UVA-Induced Fibroblast Senescence by Modulating Oxidative Stress Pathways
Source: Int J Mol Sci. 2025 Feb 20;26(5):1809. doi: 10.3390/ijms26051809 (PMC11899068; doi:10.3390/ijms26051809)
Supplement: Supplementary file 1 [file ijms-26-01809-s001.zip]

Archive with 1 entries (1 files):
- ijms-3417254-supplementary.pdf
